# Supplementary material for: A Compact Model for the Complex Plant Circadian Clock
Source: Front Plant Sci. 2016 Feb 5;7:74. doi: 10.3389/fpls.2016.00074 (PMC4742534; doi:10.3389/fpls.2016.00074)
Supplement: Supplementary file 1 [file Table3.xlsx]

## Sheet: Supplemental Table S3
qPCR primers
	AGI code	Gene name	FW primer	RV primer	Reference
Reference genes	AT3G48750	CDKA	ATTGCGTATTGCCACTCTCATAGG	TCCTGACAGGGATACCGAATGC	Hermans et al., 2010
	AT4G05320	UBQ10	GGCCTTGTATAATCCCTGATGAATAAG	AAAGAGATAACAGGAACGGAAACATAGT	NCBI primer designing tool
Clock genes	AT2G46830	CCA1	CACGCTCAGAAATTTTTCTCCAAGG	ACACCCGTTTTTGACATAAGGATCG	Hermans et al., 2010
	AT1G01060	LHY1	GGAAGAGCTTGGCAACGAATTGAAG	GACGAGGAGGCGGAATTTCTATGTC	Hermans et al., 2010
	AT2G46790	PRR9	TTTGCTCTGCTTGCTTTGGTAATGG	TCATCACGCAAAGTCAGTCTTCTCC	Hermans et al., 2010
	AT5G02810	PRR7	CATGACTCAATGGGGCTGGT	GTTTGATGCGTTCCGCTCTC	NCBI primer designing tool
	AT5G24470	PRR5	AGAAAGACGCCGGTGTTGAT	CCCAAGCTTTTAAGCCATCAGG	NCBI primer designing tool
	AT5G60100	PRR3	ACACTTAAGAACATCCCCGTCA	TCAGAACTCTTACGCTGTGACAT	NCBI primer designing tool
	AT5G61380	TOC1	AGGCAGGTGATTGATGCACT	GACTTCGTCTTGCCTCGACA	NCBI primer designing tool
	AT2G25930	ELF4	TGTCGTTGACTTGTTGAATCAGTG	CGATGTGGGAGAATCTTGAC	Nusinow et al., 2011
	AT2G40080	LUX	TAACGTGGAGGAGGAAGATCGA	TCCATCACCGTTTGATGTCTTT	Nusinow et al., 2011
	AT3G46640	LUX	TTCCAAGATATCGGTGGCGG	GGGACTTTGCGGTGGAAAAC	NCBI primer designing tool
	AT1G22770	GI	GCCACGAGATCCTCAACAAC	GCTCCGGATGATGAAGGACAA	NCBI primer designing tool
	AT5G57360	ZTL	CGGAGGTGGACCAATTCCAT	ACGGTCCTCTACATTGCAAGA	NCBI primer designing tool
	AT5G08330	CHE	TAATGGGTGGTGGTGGTTCTG	GCAAAGCTCCAGACTTGTCC	Pruneda-Paz et al., 2009
	AT3G22380	TIC	CGGTGAACAAATCCATCGGC	CGATGATGACTTCGGCGGTA	NCBI primer designing tool
